# Supplementary material for: N7-Methylguanosine-Related lncRNAs: Integrated Analysis Associated With Prognosis and Progression in Clear Cell Renal Cell Carcinoma
Source: Front Genet. 2022 Apr 13;13:871899. doi: 10.3389/fgene.2022.871899 (PMC9043611; doi:10.3389/fgene.2022.871899)
Supplement: Supplementary file 1 [file DataSheet1.ZIP]

Archive with 9 entries (8 files):
- Supplementary/
- Supplementary/Supplementary 7 gsea.xls
- Supplementary/Supplementary 8 immune scores.txt
- Supplementary/supplementary 1 mutation.zip
- Supplementary/supplementary 2 immune cell infiltration .txt
- Supplementary/supplementary 3.zip
- Supplementary/supplementary 4 tumor immune escape.txt
- Supplementary/supplementary 5 m7G-related genes.zip
- Supplementary/supplementary 6 infromation of the train and test group.xls
