# Supplementary material for: N7-Methylguanosine-Related lncRNAs: Integrated Analysis Associated With Prognosis and Progression in Clear Cell Renal Cell Carcinoma
Source: Front Genet. 2022 Apr 13;13:871899. doi: 10.3389/fgene.2022.871899 (PMC9043611; doi:10.3389/fgene.2022.871899)
Supplement: Supplementary file 1 [file DataSheet1.ZIP › Supplementary/Supplementary 7 gsea.xls]

## Sheet: Sheet1
Enrichment in phenotype: l (250 samples)
46 / 178 gene sets are upregulated in phenotype h 0 gene sets are significant at FDR < 25% 0 gene sets are significantly enriched at nominal pvalue < 1% 6 gene sets are significantly enriched at nominal pvalue < 5% Snapshot of enrichment results Detailed enrichment results in html format Detailed enrichment results in TSV format (tab delimited text) Guide to interpret results
NAME	GS<br> follow link to MSigDB	GS DETAILS	SIZE	ES	NES	NOM p-val	FDR q-val	FWER p-val	RANK AT MAX	LEADING EDGE
KEGG_TIGHT_JUNCTION	KEGG_TIGHT_JUNCTION	Details ...	131	-0.58577	-2.38561	0	0.00864064	0.003	6766	tags=43%, list=12%, signal=49%
KEGG_ADIPOCYTOKINE_SIGNALING_PATHWAY	KEGG_ADIPOCYTOKINE_SIGNALING_PATHWAY	Details ...	66	-0.607771	-2.30464	0	0.0105895	0.005	5433	tags=41%, list=10%, signal=45%
KEGG_VASCULAR_SMOOTH_MUSCLE_CONTRACTION	KEGG_VASCULAR_SMOOTH_MUSCLE_CONTRACTION	Details ...	115	-0.56373	-2.25938	0	0.0139878	0.015	4616	tags=37%, list=8%, signal=40%
KEGG_VASOPRESSIN_REGULATED_WATER_REABSORPTION	KEGG_VASOPRESSIN_REGULATED_WATER_REABSORPTION	Details ...	44	-0.664332	-2.22435	0	0.0141255	0.023	8162	tags=64%, list=15%, signal=75%
KEGG_NEUROTROPHIN_SIGNALING_PATHWAY	KEGG_NEUROTROPHIN_SIGNALING_PATHWAY	Details ...	126	-0.585638	-2.20463	0.00389864	0.0147097	0.027	6709	tags=48%, list=12%, signal=55%
KEGG_ADHERENS_JUNCTION	KEGG_ADHERENS_JUNCTION	Details ...	73	-0.650748	-2.18741	0	0.014826	0.03	3151	tags=42%, list=6%, signal=45%
KEGG_TRYPTOPHAN_METABOLISM	KEGG_TRYPTOPHAN_METABOLISM	Details ...	40	-0.651958	-2.18668	0	0.0130012	0.031	5003	tags=45%, list=9%, signal=49%
KEGG_ENDOCYTOSIS	KEGG_ENDOCYTOSIS	Details ...	181	-0.534662	-2.17096	0.0019305	0.0131155	0.037	7185	tags=45%, list=13%, signal=51%
KEGG_GLYCEROLIPID_METABOLISM	KEGG_GLYCEROLIPID_METABOLISM	Details ...	49	-0.541439	-2.15692	0	0.0137554	0.044	2728	tags=24%, list=5%, signal=26%
KEGG_FATTY_ACID_METABOLISM	KEGG_FATTY_ACID_METABOLISM	Details ...	42	-0.763045	-2.15099	0.00386847	0.0131776	0.045	5378	tags=57%, list=10%, signal=63%
KEGG_PROSTATE_CANCER	KEGG_PROSTATE_CANCER	Details ...	89	-0.595846	-2.15025	0.00192308	0.0122368	0.047	6183	tags=46%, list=11%, signal=52%
KEGG_LONG_TERM_POTENTIATION	KEGG_LONG_TERM_POTENTIATION	Details ...	70	-0.542404	-2.1462	0	0.0114871	0.048	6709	tags=44%, list=12%, signal=50%
KEGG_RENAL_CELL_CARCINOMA	KEGG_RENAL_CELL_CARCINOMA	Details ...	70	-0.60907	-2.09575	0.00392927	0.0173904	0.067	6709	tags=47%, list=12%, signal=54%
KEGG_THYROID_CANCER	KEGG_THYROID_CANCER	Details ...	29	-0.643014	-2.09513	0.00191205	0.0161482	0.067	3961	tags=48%, list=7%, signal=52%
KEGG_LEUKOCYTE_TRANSENDOTHELIAL_MIGRATION	KEGG_LEUKOCYTE_TRANSENDOTHELIAL_MIGRATION	Details ...	116	-0.534854	-2.08496	0.00592885	0.016618	0.072	6766	tags=43%, list=12%, signal=49%
KEGG_INOSITOL_PHOSPHATE_METABOLISM	KEGG_INOSITOL_PHOSPHATE_METABOLISM	Details ...	54	-0.619793	-2.08151	0.00190476	0.0165548	0.078	5455	tags=44%, list=10%, signal=49%
KEGG_WNT_SIGNALING_PATHWAY	KEGG_WNT_SIGNALING_PATHWAY	Details ...	151	-0.513471	-2.05768	0	0.0193167	0.096	4958	tags=36%, list=9%, signal=40%
KEGG_ENDOMETRIAL_CANCER	KEGG_ENDOMETRIAL_CANCER	Details ...	52	-0.628162	-2.0468	0.00199601	0.020143	0.103	6006	tags=52%, list=11%, signal=58%
KEGG_INSULIN_SIGNALING_PATHWAY	KEGG_INSULIN_SIGNALING_PATHWAY	Details ...	136	-0.486145	-2.03787	0.00190114	0.019987	0.11	6637	tags=40%, list=12%, signal=45%
KEGG_FOCAL_ADHESION	KEGG_FOCAL_ADHESION	Details ...	199	-0.533296	-2.03699	0.0137795	0.0190427	0.111	5102	tags=36%, list=9%, signal=40%
KEGG_PHOSPHATIDYLINOSITOL_SIGNALING_SYSTEM	KEGG_PHOSPHATIDYLINOSITOL_SIGNALING_SYSTEM	Details ...	76	-0.567002	-2.02953	0	0.0194426	0.121	5455	tags=39%, list=10%, signal=44%
KEGG_TYPE_II_DIABETES_MELLITUS	KEGG_TYPE_II_DIABETES_MELLITUS	Details ...	47	-0.543846	-2.02	0.00189753	0.0203698	0.129	4487	tags=34%, list=8%, signal=37%
KEGG_ERBB_SIGNALING_PATHWAY	KEGG_ERBB_SIGNALING_PATHWAY	Details ...	87	-0.531657	-2.01846	0.00192678	0.0196606	0.129	7763	tags=45%, list=14%, signal=52%
KEGG_TGF_BETA_SIGNALING_PATHWAY	KEGG_TGF_BETA_SIGNALING_PATHWAY	Details ...	86	-0.576274	-2.01821	0.00776699	0.0189102	0.129	4006	tags=41%, list=7%, signal=44%
KEGG_REGULATION_OF_ACTIN_CYTOSKELETON	KEGG_REGULATION_OF_ACTIN_CYTOSKELETON	Details ...	213	-0.490367	-2.01107	0.00594059	0.0193107	0.133	5174	tags=34%, list=9%, signal=37%
KEGG_PROPANOATE_METABOLISM	KEGG_PROPANOATE_METABOLISM	Details ...	33	-0.73608	-2.0094	0.00972763	0.0187792	0.134	5151	tags=45%, list=9%, signal=50%
KEGG_MELANOGENESIS	KEGG_MELANOGENESIS	Details ...	101	-0.492356	-2.00735	0.00193798	0.0185739	0.135	4647	tags=35%, list=8%, signal=38%
KEGG_GNRH_SIGNALING_PATHWAY	KEGG_GNRH_SIGNALING_PATHWAY	Details ...	101	-0.452869	-1.98426	0.00394477	0.0212648	0.155	6651	tags=37%, list=12%, signal=42%
KEGG_MAPK_SIGNALING_PATHWAY	KEGG_MAPK_SIGNALING_PATHWAY	Details ...	267	-0.442989	-1.98046	0.00592885	0.0210683	0.158	6867	tags=37%, list=12%, signal=42%
KEGG_GLIOMA	KEGG_GLIOMA	Details ...	65	-0.526624	-1.97986	0.00380952	0.0203933	0.158	6183	tags=38%, list=11%, signal=43%
KEGG_COLORECTAL_CANCER	KEGG_COLORECTAL_CANCER	Details ...	62	-0.579601	-1.96454	0.0116959	0.0227679	0.176	6006	tags=48%, list=11%, signal=54%
KEGG_AXON_GUIDANCE	KEGG_AXON_GUIDANCE	Details ...	129	-0.502013	-1.96303	0.00606061	0.0224087	0.177	5478	tags=40%, list=10%, signal=45%
KEGG_PEROXISOME	KEGG_PEROXISOME	Details ...	78	-0.631693	-1.96137	0.0178218	0.0218421	0.177	7028	tags=56%, list=13%, signal=65%
KEGG_PROXIMAL_TUBULE_BICARBONATE_RECLAMATION	KEGG_PROXIMAL_TUBULE_BICARBONATE_RECLAMATION	Details ...	23	-0.663719	-1.94583	0.00579151	0.0234579	0.185	8021	tags=52%, list=15%, signal=61%
KEGG_TERPENOID_BACKBONE_BIOSYNTHESIS	KEGG_TERPENOID_BACKBONE_BIOSYNTHESIS	Details ...	15	-0.72095	-1.93837	0.00980392	0.0242248	0.191	6617	tags=53%, list=12%, signal=61%
KEGG_MELANOMA	KEGG_MELANOMA	Details ...	71	-0.482067	-1.93784	0.00397614	0.0236262	0.191	6006	tags=30%, list=11%, signal=33%
KEGG_VALINE_LEUCINE_AND_ISOLEUCINE_DEGRADATION	KEGG_VALINE_LEUCINE_AND_ISOLEUCINE_DEGRADATION	Details ...	44	-0.738022	-1.93568	0.0235294	0.0233092	0.194	6940	tags=64%, list=13%, signal=73%
KEGG_PANCREATIC_CANCER	KEGG_PANCREATIC_CANCER	Details ...	70	-0.565408	-1.91447	0.0119048	0.0266336	0.217	6183	tags=43%, list=11%, signal=48%
KEGG_DORSO_VENTRAL_AXIS_FORMATION	KEGG_DORSO_VENTRAL_AXIS_FORMATION	Details ...	24	-0.617508	-1.91194	0.00401606	0.0265627	0.22	3718	tags=42%, list=7%, signal=45%
KEGG_CALCIUM_SIGNALING_PATHWAY	KEGG_CALCIUM_SIGNALING_PATHWAY	Details ...	178	-0.419116	-1.8954	0.00391389	0.0290209	0.242	6645	tags=31%, list=12%, signal=35%
KEGG_PATHWAYS_IN_CANCER	KEGG_PATHWAYS_IN_CANCER	Details ...	325	-0.456984	-1.88913	0.0120968	0.0297801	0.253	6183	tags=34%, list=11%, signal=39%
KEGG_LYSINE_DEGRADATION	KEGG_LYSINE_DEGRADATION	Details ...	44	-0.598645	-1.88387	0.015873	0.0301042	0.259	5840	tags=48%, list=11%, signal=53%
KEGG_NON_SMALL_CELL_LUNG_CANCER	KEGG_NON_SMALL_CELL_LUNG_CANCER	Details ...	54	-0.545041	-1.88296	0.00970874	0.0295272	0.259	6183	tags=43%, list=11%, signal=48%
KEGG_CHRONIC_MYELOID_LEUKEMIA	KEGG_CHRONIC_MYELOID_LEUKEMIA	Details ...	73	-0.547168	-1.8759	0.023301	0.0306591	0.268	5019	tags=40%, list=9%, signal=44%
KEGG_HISTIDINE_METABOLISM	KEGG_HISTIDINE_METABOLISM	Details ...	29	-0.591265	-1.8751	0.0159363	0.0301252	0.268	3922	tags=41%, list=7%, signal=45%
KEGG_PPAR_SIGNALING_PATHWAY	KEGG_PPAR_SIGNALING_PATHWAY	Details ...	69	-0.562108	-1.86568	0.0137525	0.0312839	0.28	4621	tags=38%, list=8%, signal=41%
KEGG_RENIN_ANGIOTENSIN_SYSTEM	KEGG_RENIN_ANGIOTENSIN_SYSTEM	Details ...	17	-0.632641	-1.85575	0.00992064	0.0328616	0.285	8173	tags=65%, list=15%, signal=76%
KEGG_SMALL_CELL_LUNG_CANCER	KEGG_SMALL_CELL_LUNG_CANCER	Details ...	84	-0.52451	-1.82791	0.0182556	0.0385264	0.319	6160	tags=40%, list=11%, signal=45%
KEGG_LONG_TERM_DEPRESSION	KEGG_LONG_TERM_DEPRESSION	Details ...	70	-0.43757	-1.81721	0	0.0403954	0.331	7763	tags=37%, list=14%, signal=43%
KEGG_VEGF_SIGNALING_PATHWAY	KEGG_VEGF_SIGNALING_PATHWAY	Details ...	76	-0.427851	-1.80987	0.003861	0.0414286	0.34	6651	tags=34%, list=12%, signal=39%
KEGG_GAP_JUNCTION	KEGG_GAP_JUNCTION	Details ...	90	-0.474237	-1.79528	0.0169173	0.044722	0.364	4946	tags=31%, list=9%, signal=34%
KEGG_FC_EPSILON_RI_SIGNALING_PATHWAY	KEGG_FC_EPSILON_RI_SIGNALING_PATHWAY	Details ...	79	-0.441742	-1.79236	0.0204918	0.0446445	0.368	6651	tags=38%, list=12%, signal=43%
KEGG_ACUTE_MYELOID_LEUKEMIA	KEGG_ACUTE_MYELOID_LEUKEMIA	Details ...	57	-0.512111	-1.7898	0.0333988	0.0445587	0.374	6006	tags=46%, list=11%, signal=51%
KEGG_REGULATION_OF_AUTOPHAGY	KEGG_REGULATION_OF_AUTOPHAGY	Details ...	35	-0.495458	-1.78585	0.010101	0.0445767	0.38	6863	tags=31%, list=12%, signal=36%
KEGG_ALDOSTERONE_REGULATED_SODIUM_REABSORPTION	KEGG_ALDOSTERONE_REGULATED_SODIUM_REABSORPTION	Details ...	42	-0.507089	-1.7779	0.0152381	0.0457348	0.384	6006	tags=36%, list=11%, signal=40%
KEGG_ONE_CARBON_POOL_BY_FOLATE	KEGG_ONE_CARBON_POOL_BY_FOLATE	Details ...	17	-0.6348	-1.77079	0.0281125	0.047293	0.402	4299	tags=53%, list=8%, signal=57%
KEGG_ARRHYTHMOGENIC_RIGHT_VENTRICULAR_CARDIOMYOPATHY_ARVC	KEGG_ARRHYTHMOGENIC_RIGHT_VENTRICULAR_CARDIOMYOPATHY_ARVC	Details ...	74	-0.470015	-1.76807	0.0210728	0.0471842	0.404	6056	tags=35%, list=11%, signal=39%
KEGG_SPHINGOLIPID_METABOLISM	KEGG_SPHINGOLIPID_METABOLISM	Details ...	39	-0.518195	-1.74284	0.0160643	0.0532525	0.433	6505	tags=41%, list=12%, signal=46%
KEGG_BETA_ALANINE_METABOLISM	KEGG_BETA_ALANINE_METABOLISM	Details ...	22	-0.626404	-1.73484	0.0378486	0.0547071	0.442	5003	tags=45%, list=9%, signal=50%
KEGG_UBIQUITIN_MEDIATED_PROTEOLYSIS	KEGG_UBIQUITIN_MEDIATED_PROTEOLYSIS	Details ...	135	-0.477989	-1.71675	0.0514851	0.0592293	0.471	6972	tags=39%, list=13%, signal=45%
KEGG_APOPTOSIS	KEGG_APOPTOSIS	Details ...	87	-0.455815	-1.70202	0.0538302	0.0626475	0.493	6548	tags=34%, list=12%, signal=39%
KEGG_MTOR_SIGNALING_PATHWAY	KEGG_MTOR_SIGNALING_PATHWAY	Details ...	52	-0.458621	-1.68955	0.0368217	0.0661508	0.518	6453	tags=40%, list=12%, signal=46%
KEGG_PYRUVATE_METABOLISM	KEGG_PYRUVATE_METABOLISM	Details ...	40	-0.552798	-1.6794	0.0538462	0.0686509	0.536	3723	tags=25%, list=7%, signal=27%
KEGG_OOCYTE_MEIOSIS	KEGG_OOCYTE_MEIOSIS	Details ...	113	-0.433432	-1.67012	0.0554493	0.0709162	0.546	4130	tags=34%, list=7%, signal=36%
KEGG_CITRATE_CYCLE_TCA_CYCLE	KEGG_CITRATE_CYCLE_TCA_CYCLE	Details ...	31	-0.680568	-1.66316	0.102041	0.0725455	0.554	7737	tags=52%, list=14%, signal=60%
KEGG_BUTANOATE_METABOLISM	KEGG_BUTANOATE_METABOLISM	Details ...	34	-0.569184	-1.65862	0.07393	0.0732756	0.565	5003	tags=35%, list=9%, signal=39%
KEGG_PROGESTERONE_MEDIATED_OOCYTE_MATURATION	KEGG_PROGESTERONE_MEDIATED_OOCYTE_MATURATION	Details ...	85	-0.444882	-1.65182	0.0554493	0.0743303	0.571	6548	tags=46%, list=12%, signal=52%
KEGG_B_CELL_RECEPTOR_SIGNALING_PATHWAY	KEGG_B_CELL_RECEPTOR_SIGNALING_PATHWAY	Details ...	75	-0.464994	-1.63873	0.0755102	0.0781379	0.583	6864	tags=40%, list=12%, signal=46%
KEGG_NOTCH_SIGNALING_PATHWAY	KEGG_NOTCH_SIGNALING_PATHWAY	Details ...	47	-0.498429	-1.63104	0.0627451	0.0797397	0.596	5366	tags=43%, list=10%, signal=47%
KEGG_GLYCOLYSIS_GLUCONEOGENESIS	KEGG_GLYCOLYSIS_GLUCONEOGENESIS	Details ...	61	-0.504657	-1.62966	0.0458167	0.0792399	0.598	7087	tags=38%, list=13%, signal=43%
KEGG_SPLICEOSOME	KEGG_SPLICEOSOME	Details ...	127	-0.501073	-1.61737	0.0992218	0.0838751	0.621	5837	tags=39%, list=11%, signal=44%
KEGG_CHEMOKINE_SIGNALING_PATHWAY	KEGG_CHEMOKINE_SIGNALING_PATHWAY	Details ...	188	-0.412779	-1.61274	0.0831683	0.0846916	0.628	6709	tags=34%, list=12%, signal=39%
KEGG_RIG_I_LIKE_RECEPTOR_SIGNALING_PATHWAY	KEGG_RIG_I_LIKE_RECEPTOR_SIGNALING_PATHWAY	Details ...	71	-0.410332	-1.61236	0.0594059	0.0836278	0.628	7344	tags=30%, list=13%, signal=34%
KEGG_ETHER_LIPID_METABOLISM	KEGG_ETHER_LIPID_METABOLISM	Details ...	33	-0.40947	-1.58733	0.0146138	0.0932295	0.673	7096	tags=36%, list=13%, signal=42%
KEGG_T_CELL_RECEPTOR_SIGNALING_PATHWAY	KEGG_T_CELL_RECEPTOR_SIGNALING_PATHWAY	Details ...	108	-0.438991	-1.55998	0.114688	0.103529	0.709	6493	tags=36%, list=12%, signal=41%
KEGG_EPITHELIAL_CELL_SIGNALING_IN_HELICOBACTER_PYLORI_INFECTION	KEGG_EPITHELIAL_CELL_SIGNALING_IN_HELICOBACTER_PYLORI_INFECTION	Details ...	68	-0.437886	-1.55312	0.0621359	0.105496	0.719	6539	tags=31%, list=12%, signal=35%
KEGG_RNA_DEGRADATION	KEGG_RNA_DEGRADATION	Details ...	59	-0.450702	-1.53218	0.11332	0.114234	0.737	6576	tags=44%, list=12%, signal=50%
KEGG_DILATED_CARDIOMYOPATHY	KEGG_DILATED_CARDIOMYOPATHY	Details ...	90	-0.379791	-1.5132	0.0763359	0.12231	0.753	8071	tags=33%, list=15%, signal=39%
KEGG_NEUROACTIVE_LIGAND_RECEPTOR_INTERACTION	KEGG_NEUROACTIVE_LIGAND_RECEPTOR_INTERACTION	Details ...	270	-0.312773	-1.49232	0.038	0.131905	0.776	7055	tags=21%, list=13%, signal=24%
KEGG_JAK_STAT_SIGNALING_PATHWAY	KEGG_JAK_STAT_SIGNALING_PATHWAY	Details ...	155	-0.345258	-1.49085	0.0938776	0.13091	0.777	4970	tags=25%, list=9%, signal=27%
KEGG_GLYCINE_SERINE_AND_THREONINE_METABOLISM	KEGG_GLYCINE_SERINE_AND_THREONINE_METABOLISM	Details ...	31	-0.493585	-1.46686	0.121272	0.14316	0.806	7582	tags=35%, list=14%, signal=41%
KEGG_BLADDER_CANCER	KEGG_BLADDER_CANCER	Details ...	42	-0.410409	-1.46174	0.0850202	0.144316	0.815	7763	tags=38%, list=14%, signal=44%
KEGG_CELL_ADHESION_MOLECULES_CAMS	KEGG_CELL_ADHESION_MOLECULES_CAMS	Details ...	131	-0.383526	-1.44984	0.132383	0.149836	0.831	6766	tags=27%, list=12%, signal=30%
KEGG_GLYCOSYLPHOSPHATIDYLINOSITOL_GPI_ANCHOR_BIOSYNTHESIS	KEGG_GLYCOSYLPHOSPHATIDYLINOSITOL_GPI_ANCHOR_BIOSYNTHESIS	Details ...	25	-0.481921	-1.44213	0.11245	0.152154	0.835	5925	tags=40%, list=11%, signal=45%
KEGG_FC_GAMMA_R_MEDIATED_PHAGOCYTOSIS	KEGG_FC_GAMMA_R_MEDIATED_PHAGOCYTOSIS	Details ...	96	-0.387114	-1.41851	0.156	0.164934	0.86	5174	tags=28%, list=9%, signal=31%
KEGG_ARGININE_AND_PROLINE_METABOLISM	KEGG_ARGININE_AND_PROLINE_METABOLISM	Details ...	54	-0.421777	-1.41097	0.122984	0.167816	0.865	5887	tags=30%, list=11%, signal=33%
KEGG_RNA_POLYMERASE	KEGG_RNA_POLYMERASE	Details ...	29	-0.424835	-1.39262	0.123047	0.177677	0.883	7359	tags=45%, list=13%, signal=52%
KEGG_HYPERTROPHIC_CARDIOMYOPATHY_HCM	KEGG_HYPERTROPHIC_CARDIOMYOPATHY_HCM	Details ...	83	-0.346614	-1.38963	0.135294	0.177729	0.886	6056	tags=24%, list=11%, signal=27%
KEGG_O_GLYCAN_BIOSYNTHESIS	KEGG_O_GLYCAN_BIOSYNTHESIS	Details ...	30	-0.403418	-1.38601	0.130522	0.177917	0.887	7989	tags=37%, list=14%, signal=43%
KEGG_TOLL_LIKE_RECEPTOR_SIGNALING_PATHWAY	KEGG_TOLL_LIKE_RECEPTOR_SIGNALING_PATHWAY	Details ...	102	-0.361754	-1.36465	0.182365	0.190138	0.902	6864	tags=29%, list=12%, signal=34%
KEGG_CYSTEINE_AND_METHIONINE_METABOLISM	KEGG_CYSTEINE_AND_METHIONINE_METABOLISM	Details ...	34	-0.386555	-1.33526	0.15444	0.209279	0.924	6393	tags=29%, list=12%, signal=33%
KEGG_PURINE_METABOLISM	KEGG_PURINE_METABOLISM	Details ...	159	-0.307562	-1.33191	0.143701	0.20938	0.925	7573	tags=34%, list=14%, signal=39%
KEGG_SNARE_INTERACTIONS_IN_VESICULAR_TRANSPORT	KEGG_SNARE_INTERACTIONS_IN_VESICULAR_TRANSPORT	Details ...	38	-0.382657	-1.33	0.15	0.208477	0.927	2763	tags=24%, list=5%, signal=25%
KEGG_ASCORBATE_AND_ALDARATE_METABOLISM	KEGG_ASCORBATE_AND_ALDARATE_METABOLISM	Details ...	25	-0.523731	-1.31389	0.181633	0.217886	0.934	5098	tags=28%, list=9%, signal=31%
KEGG_ECM_RECEPTOR_INTERACTION	KEGG_ECM_RECEPTOR_INTERACTION	Details ...	84	-0.377605	-1.30145	0.229412	0.225637	0.945	5104	tags=24%, list=9%, signal=26%
KEGG_HEDGEHOG_SIGNALING_PATHWAY	KEGG_HEDGEHOG_SIGNALING_PATHWAY	Details ...	56	-0.349499	-1.28794	0.192	0.233904	0.95	6548	tags=34%, list=12%, signal=38%
KEGG_HUNTINGTONS_DISEASE	KEGG_HUNTINGTONS_DISEASE	Details ...	182	-0.354388	-1.27501	0.254403	0.241854	0.955	8238	tags=32%, list=15%, signal=37%
KEGG_SELENOAMINO_ACID_METABOLISM	KEGG_SELENOAMINO_ACID_METABOLISM	Details ...	26	-0.412042	-1.2695	0.218182	0.243193	0.956	6646	tags=35%, list=12%, signal=39%
KEGG_PANTOTHENATE_AND_COA_BIOSYNTHESIS	KEGG_PANTOTHENATE_AND_COA_BIOSYNTHESIS	Details ...	16	-0.428212	-1.26724	0.210736	0.242991	0.957	6938	tags=38%, list=13%, signal=43%
KEGG_GLYCOSAMINOGLYCAN_BIOSYNTHESIS_HEPARAN_SULFATE	KEGG_GLYCOSAMINOGLYCAN_BIOSYNTHESIS_HEPARAN_SULFATE	Details ...	26	-0.387955	-1.26711	0.213333	0.24064	0.957	4485	tags=23%, list=8%, signal=25%
Enrichment in phenotype: h (263 samples)
132 / 178 gene sets are upregulated in phenotype l 102 gene sets are significantly enriched at FDR < 25% 39 gene sets are significantly enriched at nominal pvalue < 1% 63 gene sets are significantly enriched at nominal pvalue < 5% Snapshot of enrichment results Detailed enrichment results in html format Detailed enrichment results in TSV format (tab delimited text) Guide to interpret results
NAME	GS<br> follow link to MSigDB	GS DETAILS	SIZE	ES	NES	NOM p-val	FDR q-val	FWER p-val	RANK AT MAX	LEADING EDGE
KEGG_HOMOLOGOUS_RECOMBINATION	KEGG_HOMOLOGOUS_RECOMBINATION	Details ...	28	0.609664	1.82324	0.0155945	0.641273	0.336	8683	tags=54%, list=16%, signal=64%
KEGG_P53_SIGNALING_PATHWAY	KEGG_P53_SIGNALING_PATHWAY	Details ...	68	0.482486	1.75271	0.0254902	0.488876	0.425	7943	tags=40%, list=14%, signal=46%
KEGG_GLYCOSAMINOGLYCAN_DEGRADATION	KEGG_GLYCOSAMINOGLYCAN_DEGRADATION	Details ...	21	0.535341	1.69588	0.0233051	0.447234	0.504	2349	tags=29%, list=4%, signal=30%
KEGG_ALPHA_LINOLENIC_ACID_METABOLISM	KEGG_ALPHA_LINOLENIC_ACID_METABOLISM	Details ...	19	0.552232	1.68297	0.0251938	0.357106	0.514	5879	tags=42%, list=11%, signal=47%
KEGG_BASE_EXCISION_REPAIR	KEGG_BASE_EXCISION_REPAIR	Details ...	35	0.533298	1.67637	0.0645161	0.29636	0.522	8379	tags=40%, list=15%, signal=47%
KEGG_CYTOKINE_CYTOKINE_RECEPTOR_INTERACTION	KEGG_CYTOKINE_CYTOKINE_RECEPTOR_INTERACTION	Details ...	264	0.378412	1.64831	0.0589391	0.288304	0.563	8302	tags=36%, list=15%, signal=43%
KEGG_LINOLEIC_ACID_METABOLISM	KEGG_LINOLEIC_ACID_METABOLISM	Details ...	29	0.493096	1.63344	0.0246679	0.265698	0.58	9034	tags=41%, list=16%, signal=49%
KEGG_INTESTINAL_IMMUNE_NETWORK_FOR_IGA_PRODUCTION	KEGG_INTESTINAL_IMMUNE_NETWORK_FOR_IGA_PRODUCTION	Details ...	46	0.530363	1.57978	0.111984	0.298575	0.647	7728	tags=37%, list=14%, signal=43%
KEGG_OTHER_GLYCAN_DEGRADATION	KEGG_OTHER_GLYCAN_DEGRADATION	Details ...	16	0.601127	1.57108	0.0755102	0.27689	0.657	12033	tags=56%, list=22%, signal=72%
KEGG_PRIMARY_IMMUNODEFICIENCY	KEGG_PRIMARY_IMMUNODEFICIENCY	Details ...	35	0.558921	1.54021	0.120316	0.285864	0.703	10173	tags=54%, list=18%, signal=66%
KEGG_GLYCEROPHOSPHOLIPID_METABOLISM	KEGG_GLYCEROPHOSPHOLIPID_METABOLISM	Details ...	76	0.33834	1.48637	0.0403071	0.328217	0.777	7559	tags=34%, list=14%, signal=40%
KEGG_PYRIMIDINE_METABOLISM	KEGG_PYRIMIDINE_METABOLISM	Details ...	98	0.380935	1.44862	0.124248	0.351763	0.815	5888	tags=29%, list=11%, signal=32%
KEGG_DNA_REPLICATION	KEGG_DNA_REPLICATION	Details ...	36	0.531476	1.44774	0.15098	0.325676	0.817	9071	tags=53%, list=16%, signal=63%
KEGG_PROTEASOME	KEGG_PROTEASOME	Details ...	46	0.500732	1.41274	0.18618	0.347389	0.855	9516	tags=43%, list=17%, signal=52%
KEGG_GLYCOSAMINOGLYCAN_BIOSYNTHESIS_CHONDROITIN_SULFATE	KEGG_GLYCOSAMINOGLYCAN_BIOSYNTHESIS_CHONDROITIN_SULFATE	Details ...	22	0.471157	1.3696	0.150101	0.382561	0.894	6352	tags=27%, list=11%, signal=31%
KEGG_AMINO_SUGAR_AND_NUCLEOTIDE_SUGAR_METABOLISM	KEGG_AMINO_SUGAR_AND_NUCLEOTIDE_SUGAR_METABOLISM	Details ...	44	0.419982	1.33531	0.184426	0.40715	0.914	4590	tags=30%, list=8%, signal=32%
KEGG_ARACHIDONIC_ACID_METABOLISM	KEGG_ARACHIDONIC_ACID_METABOLISM	Details ...	58	0.336701	1.33066	0.108434	0.390092	0.917	10876	tags=40%, list=20%, signal=49%
KEGG_HEMATOPOIETIC_CELL_LINEAGE	KEGG_HEMATOPOIETIC_CELL_LINEAGE	Details ...	85	0.358296	1.29366	0.200795	0.419097	0.935	11820	tags=44%, list=21%, signal=55%
KEGG_LYSOSOME	KEGG_LYSOSOME	Details ...	121	0.373273	1.24836	0.259714	0.464435	0.957	5184	tags=26%, list=9%, signal=28%
KEGG_GLYCOSAMINOGLYCAN_BIOSYNTHESIS_KERATAN_SULFATE	KEGG_GLYCOSAMINOGLYCAN_BIOSYNTHESIS_KERATAN_SULFATE	Details ...	15	0.446691	1.24535	0.22807	0.446189	0.959	12814	tags=67%, list=23%, signal=87%
KEGG_CELL_CYCLE	KEGG_CELL_CYCLE	Details ...	125	0.354862	1.22381	0.287129	0.455722	0.966	6843	tags=36%, list=12%, signal=41%
KEGG_COMPLEMENT_AND_COAGULATION_CASCADES	KEGG_COMPLEMENT_AND_COAGULATION_CASCADES	Details ...	69	0.460093	1.22323	0.266019	0.435927	0.967	7696	tags=43%, list=14%, signal=50%
KEGG_GALACTOSE_METABOLISM	KEGG_GALACTOSE_METABOLISM	Details ...	25	0.379027	1.20082	0.266	0.44684	0.971	3872	tags=28%, list=7%, signal=30%
KEGG_SYSTEMIC_LUPUS_ERYTHEMATOSUS	KEGG_SYSTEMIC_LUPUS_ERYTHEMATOSUS	Details ...	135	0.37905	1.19413	0.294347	0.438062	0.974	10827	tags=31%, list=20%, signal=39%
KEGG_AMYOTROPHIC_LATERAL_SCLEROSIS_ALS	KEGG_AMYOTROPHIC_LATERAL_SCLEROSIS_ALS	Details ...	53	0.300376	1.1921	0.214149	0.422648	0.975	9413	tags=30%, list=17%, signal=36%
KEGG_CYTOSOLIC_DNA_SENSING_PATHWAY	KEGG_CYTOSOLIC_DNA_SENSING_PATHWAY	Details ...	55	0.322247	1.18831	0.256757	0.410633	0.976	1798	tags=15%, list=3%, signal=15%
KEGG_CARDIAC_MUSCLE_CONTRACTION	KEGG_CARDIAC_MUSCLE_CONTRACTION	Details ...	79	0.33462	1.18104	0.294589	0.404203	0.978	8296	tags=24%, list=15%, signal=28%
KEGG_BASAL_CELL_CARCINOMA	KEGG_BASAL_CELL_CARCINOMA	Details ...	55	0.323033	1.15624	0.27439	0.421585	0.983	8107	tags=40%, list=15%, signal=47%
KEGG_TYPE_I_DIABETES_MELLITUS	KEGG_TYPE_I_DIABETES_MELLITUS	Details ...	41	0.435928	1.1512	0.352459	0.413164	0.985	6319	tags=27%, list=11%, signal=30%
KEGG_MATURITY_ONSET_DIABETES_OF_THE_YOUNG	KEGG_MATURITY_ONSET_DIABETES_OF_THE_YOUNG	Details ...	25	0.334881	1.10061	0.299349	0.460211	0.992	11567	tags=40%, list=21%, signal=51%
KEGG_MISMATCH_REPAIR	KEGG_MISMATCH_REPAIR	Details ...	23	0.406988	1.09099	0.377176	0.457163	0.992	8683	tags=43%, list=16%, signal=52%
KEGG_TASTE_TRANSDUCTION	KEGG_TASTE_TRANSDUCTION	Details ...	51	0.333186	1.06288	0.380769	0.479575	0.996	8539	tags=24%, list=15%, signal=28%
KEGG_LEISHMANIA_INFECTION	KEGG_LEISHMANIA_INFECTION	Details ...	70	0.333098	1.03411	0.408451	0.504015	0.996	5415	tags=27%, list=10%, signal=30%
KEGG_PRION_DISEASES	KEGG_PRION_DISEASES	Details ...	35	0.332446	1.03135	0.4	0.492768	0.996	4913	tags=34%, list=9%, signal=38%
KEGG_GLUTATHIONE_METABOLISM	KEGG_GLUTATHIONE_METABOLISM	Details ...	49	0.295284	1.01009	0.439425	0.505617	0.997	5152	tags=20%, list=9%, signal=22%
KEGG_ALLOGRAFT_REJECTION	KEGG_ALLOGRAFT_REJECTION	Details ...	35	0.397428	0.977248	0.478788	0.535234	0.998	6319	tags=23%, list=11%, signal=26%
KEGG_AUTOIMMUNE_THYROID_DISEASE	KEGG_AUTOIMMUNE_THYROID_DISEASE	Details ...	50	0.319438	0.970552	0.467871	0.529541	0.998	6794	tags=18%, list=12%, signal=21%
KEGG_DRUG_METABOLISM_OTHER_ENZYMES	KEGG_DRUG_METABOLISM_OTHER_ENZYMES	Details ...	51	0.317048	0.968092	0.523438	0.51864	0.998	16287	tags=53%, list=29%, signal=75%
KEGG_RIBOFLAVIN_METABOLISM	KEGG_RIBOFLAVIN_METABOLISM	Details ...	16	0.317707	0.958663	0.505071	0.516703	0.998	7221	tags=25%, list=13%, signal=29%
KEGG_STEROID_HORMONE_BIOSYNTHESIS	KEGG_STEROID_HORMONE_BIOSYNTHESIS	Details ...	55	0.327845	0.954582	0.55814	0.508674	0.998	16377	tags=47%, list=30%, signal=67%
KEGG_ASTHMA	KEGG_ASTHMA	Details ...	28	0.34335	0.953964	0.48855	0.496801	0.998	8032	tags=21%, list=15%, signal=25%
KEGG_PENTOSE_PHOSPHATE_PATHWAY	KEGG_PENTOSE_PHOSPHATE_PATHWAY	Details ...	27	0.289451	0.928007	0.539394	0.516705	0.999	2402	tags=15%, list=4%, signal=15%
KEGG_GRAFT_VERSUS_HOST_DISEASE	KEGG_GRAFT_VERSUS_HOST_DISEASE	Details ...	37	0.352706	0.8656	0.581053	0.584035	1	10891	tags=30%, list=20%, signal=37%
KEGG_RIBOSOME	KEGG_RIBOSOME	Details ...	88	0.381851	0.847176	0.621782	0.594408	1	16003	tags=48%, list=29%, signal=67%
KEGG_OXIDATIVE_PHOSPHORYLATION	KEGG_OXIDATIVE_PHOSPHORYLATION	Details ...	132	0.233588	0.615899	0.757637	0.871847	1	4548	tags=11%, list=8%, signal=12%
KEGG_OLFACTORY_TRANSDUCTION	KEGG_OLFACTORY_TRANSDUCTION	Details ...	386	0.155529	0.583023	0.956088	0.885073	1	19899	tags=33%, list=36%, signal=51%
