# Supplementary material for: N7-Methylguanosine-Related lncRNAs: Integrated Analysis Associated With Prognosis and Progression in Clear Cell Renal Cell Carcinoma
Source: Front Genet. 2022 Apr 13;13:871899. doi: 10.3389/fgene.2022.871899 (PMC9043611; doi:10.3389/fgene.2022.871899)
Supplement: Supplementary file 1 [file DataSheet1.ZIP › Supplementary/supplementary 6 infromation of the train and test group.xls]

Covariates	Type	Total	Test	Train	Pvalue
Age	<=65	340(66.28%)	174(67.97%)	166(64.59%)	0.4742
Age	>65	173(33.72%)	82(32.03%)	91(35.41%)
Gender	FEMALE	176(34.31%)	83(32.42%)	93(36.19%)	0.4208
Gender	MALE	337(65.69%)	173(67.58%)	164(63.81%)
Grade	G1	12(2.34%)	3(1.17%)	9(3.5%)	0.3418
Grade	G2	219(42.69%)	109(42.58%)	110(42.8%)
Grade	G3	201(39.18%)	99(38.67%)	102(39.69%)
Grade	G4	73(14.23%)	39(15.23%)	34(13.23%)
Grade	unknow	8(1.56%)	6(2.34%)	2(0.78%)
Stage	Stage I	255(49.71%)	124(48.44%)	131(50.97%)	0.4589
Stage	Stage II	56(10.92%)	33(12.89%)	23(8.95%)
Stage	Stage III	117(22.81%)	55(21.48%)	62(24.12%)
Stage	Stage IV	82(15.98%)	43(16.8%)	39(15.18%)
Stage	unknow	3(0.58%)	1(0.39%)	2(0.78%)
T	T1	261(50.88%)	129(50.39%)	132(51.36%)	0.4815
T	T2	68(13.26%)	39(15.23%)	29(11.28%)
T	T3	173(33.72%)	84(32.81%)	89(34.63%)
T	T4	11(2.14%)	4(1.56%)	7(2.72%)
M	M0	407(79.34%)	201(78.52%)	206(80.16%)	0.5498
M	M1	78(15.2%)	42(16.41%)	36(14.01%)
M	unknow	28(5.46%)	13(5.08%)	15(5.84%)
N	N0	229(44.64%)	117(45.7%)	112(43.58%)	1
N	N1	16(3.12%)	8(3.12%)	8(3.11%)
N	unknow	268(52.24%)	131(51.17%)	137(53.31%)
